# Supplementary material for: Effects of mechanical insufflation-exsufflation on ventilator-free days in intensive care unit subjects with sputum retention; a randomized clinical trial
Source: PLoS One. 2024 May 2;19(5):e0302239. doi: 10.1371/journal.pone.0302239 (PMC11065296; doi:10.1371/journal.pone.0302239)
Supplement: S5 File — (XLSX) [file pone.0302239.s006.xlsx]

## Sheet: 結果
no	age	sex(male=1,female=0)	intervention	problems	pneumonia	APACHE	date of hospitalization	Date of discharge from ICU	Number of days in ICU	Date of trial enrollment	date of intubation	date of extubation	date of reintubation	Tracheostomy	date of tracheostomy	CRP	PCT	PF	death	deposition	date of discharge
1	50	1	0	pneumonia	1	20	2017-11-14	2017-12-15	31	2017-11-15	2017-11-14	2017-11-20		0		15.52	5.72	344	0	discharge	2017-12-15
3	71	1	0	pneumonia	1	15	2017-12-08	2017-12-15	7	2017-12-09	2017-12-08	2017-12-14		0		4.54	0.61	485	1	death	2017-12-25
4	58	1	0	sepsis	0	32	2017-12-16	2017-12-25	9	2017-12-17	2017-12-16	2017-12-22		0		18.28	100	154	0	discharge	2018-01-26
8	92	1	0	pneumonia	1	14	2018/01/6	2018-01-11	5	2018-01-07	2018-01-06	2018-01-10		0		3.63	7.24	138	0	discharge	2018-03-15
12	68	1	0	pneumonia	1	13	2018-02-06	2018-02-26	20	2018-02-08	2018-02-07	2018-02-19		1	2018-02-19	14.62	0.74	231	0	discharge	2018-10-10
14	71	1	0	pneumonia	1	30	2018-02-16	2018-02-27	11	2018-02-17	2018-02-16	2018-02-26		0		7.05	100	435	0	discharge	2018-03-29
18	66	1	0	Cerebrovascular diseases(surgical)	1	27	2018-04-03	2018-04-10	7	2018-04-03	2018-04-03	2018-04-08		0		0.99	0.06	199	0	discharge	2018-04-20
19	70	0	0	Hemoptysis	0	14	2018-04-12	2018-04-17	5	2018-04-13	2018-04-12	2018-04-16		0		0.46	0.83	173	0	discharge	2018-05-08
21	76	1	0	pneumonia	1	13	2018-05-04	2018-05-06	2	2018-05-04	2018-05-04	2018-05-06		0		2.61	1.14	76.7	1	death	2018-05-06
22	53	1	0	pneumonia	1	21	2018-05-09	2018-05-24	15	2018-05-10	2018-05-10	2018-05-14		0		1.17	0.04	173	0	discharge	2018-07-12
24	58	1	0	Cardiac arrest	0	22	2018-06-15	2018-07-11	26	2018-06-16	2018-06-15	2018-06-26		0		12.85	4.83	346	0	discharge	2018-08-23
26	74	1	0	sepsis	0	11	2018-07-04	2018-07-10	6	2018-07-06	2018-07-05	2018-07-13	2018-07-14	1	2018-07-23	15.36	4.27	338	1	death	2018-08-10
28	57	1	0	sepsis	0	27	2018-09-18	2018-10-01	13	2018-09-19	2018-09-18	2018-09-28		0		22.17	20.78	181	0	discharge	2018-10-02
30	58	1	0	pneumonia	1	16	2018-10-11	2018-10-15	4	2018-10-11	2018-10-11	2018-10-13		0		15.49	2.9	218	0	discharge	2018-12-10
33	86	1	0	pneumonia	1	12	2018-10-17	2018-10-31	14	2018-10-17	2018-10-17	2018-10-20	2018-10-22	1	2018-10-23	17.01	0.46	264	0	discharge	2019-01-15
35	68	1	0	Postoperative ventilation(Traumatic injury,Mesenteric perforation)	0	13	2018-11-13	2018-11-21	8	2018-11-14	2018-11-13	2018-11-19		0		2.24	0.71	236	0	discharge	2018-12-04
37	90	1	0	Cardiac arrest	1	23	2018-12-23	2019-01-06	14	2018-12-23	2018-12-23	2018-12-28		0		10.75	3.36	124	1	death	2019-01-06
43	83	0	0	pneumonia	1	11	2019-04-20	2019-05-04	15	2019-04-21	2019-04-21	2019-05-01		0		29.1	0.4	78	0	discharge	2019-05-20
44	80	0	0	Cerebrovascular diseases(surgical)	1	9	2019-04-21	2019-05-05	15	2019-04-26	2019-04-21	2019-04-22	2019-04-26	0		12.69	7.26	84	0	discharge	2019-10-17
46	81	0	0	pneumonia	1	25	2019-05-08	2019-05-26	19	2019-05-08	2019-05-07	2019-05-11	2019-05-14	1	2019-05-17	41.45	10.8	142	0	discharge	2019-07-20
48	82	1	0	pneumonia	1	22	2019-06-07	2019-06-10	4	2019-06-07	2019-06-07	2019-06-09		0		2	0.04	120	0	discharge	2019-06-18
2	77	1	1	pneumonia	1	28	2017-11-28	2017-12-02	4	2017-11-30	2017-11-28	2017-12-01		0		3.58	0.09	342	0	discharge	2018-02-01
5	88	1	1	pneumonia	1	15	2017/12/21	2018-01-02	12	2017-12-25	2017-12-21	2017-12-26		0		2.86	0.82	335	1	death	2018-01-02
6	73	0	1	Pulmonary embolism	0	28	2017-12-22	2018-01-15	24	2018-01-05	2017-12-22	2018-01-29	2018-01-09	1	2017-01-10	17.82	1.82	174	0	discharge	2018-03-03
7	90	1	1	pneumonia	1	32	2018/01/1	2018-01-07	6	2018-01-02	2018-01-01	2018-01-04		0		9.7	9.3	129.3	0	discharge	2018-01-15
9	62	1	1	Cardiac arrest	1	32	2018-01-25	2018-02-07	13	2018-02-01	2018-01-25	2018-02-14		0		3.37	0.13	252	1	death	2018-02-26
10	67	1	1	pneumonia	1	13	2018-01-30	2018-02-02	3	2018-01-30	2018-01-30	2018-02-02		0		2.04	0.27	171.3	1	death	2018-02-06
11	85	1	1	pneumonia	0	9	2018-01-30	2018-02-07	8	2018-02-04	2018-02-01	2018-02-05		0		18.93	0.79	198.6	0	discharge	2018-03-20
13	85	1	1	pneumonia	1	13	2018-02-16	2018-02-25	9	2018-02-18	2018-02-16	2018-02-22	2018-02-23	0		16.77	2.27	160	0	discharge	2018-03-09
15	69	1	1	pneumonia	1	25	2018-02-24	2018-03-06	10	2018-02-25	2018-02-24	2018-02-28	2018-03-05	1	2018-03-05	16.49	11.7	336	0	discharge	2018-03-21
16	86	1	1	pneumonia	1	27	2018-02-24	2018-03-04	8	2018-02-25	2018-02-25	2018-03-06		0		17.15	1.45	237.25	1	death	2018-03-15
17	60	0	1	pneumonia	1	13	2018-02-27	2018-03-08	9	2018-03-03	2018-03-02	2018-03-07		0		11.2	0.29	262	0	discharge	2018-03-13
20	87	1	1	Postoperative ventilation(transverse colon perforation)	0	13	2018-04-27	2018-05-01	4	2018-04-27	2018-04-27	2018-04-30		0		13.32	4.02	180	0	discharge	2018-07-04
23	88	1	1	Cardiac arrest	1	26	2018-05-14	2018-05-23	9	2018-05-16	2018-05-14	2018-05-22		0		18.99	56.49	213	0	discharge	2018-06-07
25	69	1	1	Cerebrovascular diseases(surgical)	0	19	2018-06-17	2018-06-28	11	2018-06-23	2018-06-17	2018-06-25	2018-06-26	1	2018-06-26	6.97	0.08	253	0	discharge	2019-01-31
27	69	1	1	Cardiac arrest	1	16	2018-07-16	2018-07-29	13	2018-07-22	2018-07-16	2018-07-25		0		18.09	0.1	354	0	discharge	2018-12-20
29	86	1	1	Postoperative ventilation(Traumatic injury, Femoral fracture)	0	16	2018-09-29	2018-10-12	13	2018-10-04	2018-09-30	2018-10-10		0		14.64	1.66	358	1	death	2018-11-02
31	49	1	1	Heart failure	0	17	2018-10-14	2018-10-28	14	2018-10-14	2018-10-14	2018-10-19	2018-10-19	0		0.15	4.53	149	0	discharge	2018-12-22
32	82	1	1	pneumonia	1	14	2018-10-31	2018-11-04	4	2018-11-01	2018-10-31	2018-11-03		0		11.51	0.36	295	0	discharge	2018-11-30
34	71	0	1	Cerebrovascular diseases(surgical)	1	23	2018-11-11	2018-11-23	12	2018-11-14	2018-11-11	2018-11-16		0		12.07	0.22	188	0	discharge	2019-02-28
36	93	1	1	sepsis	1	16	2018-12-21	2018-12-29	8	2018-12-21	2018-12-21	2018-12-27		0		17.02	51.63	90	1	death	2019-01-15
38	67	0	1	pneumonia	1	23	2019-01-06	2019-01-16	10	2019-01-06	2019-01-06	2019-01-13		0		45.13	2.45	181	0	discharge	2019-01-24
39	59	1	1	pneumonia	1	31	2019-02-20	2019-03-01	10	2019-02-20	2019-02-20	2019-02-27		0		0.55	0.25	88	0	discharge	2019-03-22
40	81	1	1	Cardiac arrest	1	27	2019-02-23	2019-03-05	11	2019-03-01	2019-02-23	2019-02-27	2019-02-28	0		10.97	22.93	244	0	discharge	2019-03-07
41	62	1	1	pneumonia	1	11	2019-03-02	2019-03-12	11	2019-03-02	2019-03-02	2019-03-12		0		22.91	1.58	177	1	death	2019-03-12
42	72	1	1	pneumonia	1	21	2019-04-13	2019-04-19	7	2019-04-16	2019-04-13	2019-04-18		0		7.09	0.25	248	0	discharge	2019-05-29
45	31	0	1	Acute pancreatitis	0	7	2019-05-02	2019-05-11	10	2019-05-03	2019-05-03	2019-05-09		0		34.69	3.35	49	0	discharge	2019-05-23
47	86	1	1	pneumonia	1	23	2019-05-21	2019-05-27	7	2019-05-21	2019-05-21	2019-05-24		0		3.57	85	178	0	discharge	2019-06-26
